# Supplementary material for: NanopoReaTA: a user-friendly tool for nanopore-seq real-time transcriptional analysis
Source: Bioinformatics. 2023 Aug 7;39(8):btad492. doi: 10.1093/bioinformatics/btad492 (PMC10435370; doi:10.1093/bioinformatics/btad492)
Supplement: btad492_Supplementary_Data [file btad492_supplementary_data.zip]

Archive with 2 entries (2 files):
- Supplementary Information.docx
- Supplementary Tables and Figures.docx
